# Supplementary material for: PacBio full-length 16S rRNA gene sequencing processed with Emu and GTDB provides the highest taxonomic resolution for rumen bacteriome profiling
Source: ISME Commun. 2026 May 29;6(1):ycag148. doi: 10.1093/ismeco/ycag148 (PMC13289738; doi:10.1093/ismeco/ycag148)
Supplement: Supplementary_material_ycag148 [file supplementary_material_ycag148.zip]

Archive with 10 entries (10 files):
- Fig_S3.png
- Fig_S4.png
- Fig_S5.png
- Fig_S6.png
- Fig_S7.png
- Fig_S8.png
- 260522_Supplementary_Tables.xlsx
- 260526_Supplemental_Information.docx
- Fig_S1.png
- Fig_S2.png
