# Supplementary material for: PacBio full-length 16S rRNA gene sequencing processed with Emu and GTDB provides the highest taxonomic resolution for rumen bacteriome profiling
Source: ISME Commun. 2026 May 29;6(1):ycag148. doi: 10.1093/ismeco/ycag148 (PMC13289738; doi:10.1093/ismeco/ycag148)
Supplement: Supplementary_material_ycag148 [file supplementary_material_ycag148.zip › 260522_Supplementary_Tables.xlsx]

## Sheet: Table S1
Table S1. Summary of raw read quality statistics for Illumina NextSeq 2000 16S rRNA amplicon sequencing from 23 Kinsella composite hybrid steers.
						Base quality				Read quality
Sample-ID	Forward/Reverse	Total_Reads	Min_Len	Avg_Len	Max_Len	Q20%	Q25%	Q30%	Q40%	Avg_ReadQ	Median_ReadQ	%Q20_Reads	%Q30_Reads
777BP2	Forward	372663	300	300	300	98.77	95.95	95.95	95.95	39.2	39.79	99.97	97.95
811BP2	Forward	375813	300	300	300	98.72	95.77	95.77	95.77	39.16	39.79	99.97	97.89
915BP2	Forward	293914	300	300	300	98.12	94.3	94.3	94.3	38.86	39.73	99.97	96.47
783BP2	Forward	336871	300	300	300	97.87	93.69	93.69	93.69	38.73	39.73	99.97	95.96
831BP2	Forward	263817	300	300	300	98.09	94.15	94.15	94.15	38.83	39.73	99.98	96.42
839BP2	Forward	316147	300	300	300	97.96	93.9	93.9	93.9	38.77	39.73	99.97	96.09
503B	Forward	477030	300	300	300	98.87	96.18	96.18	96.18	39.25	39.79	99.97	98.23
847BP2	Forward	275789	300	300	300	98.07	94.12	94.12	94.12	38.82	39.73	99.97	96.32
814B	Forward	418984	300	300	300	98.71	95.79	95.79	95.79	39.16	39.79	99.97	97.92
410B	Forward	516477	300	300	300	98.52	95.2	95.2	95.2	39.05	39.77	99.97	97.71
89B	Forward	440217	300	300	300	98.8	96.01	96.01	96.01	39.21	39.79	99.97	98
621B	Forward	511462	300	300	300	98.64	95.55	95.55	95.55	39.12	39.79	99.97	97.91
276BP2	Forward	262903	300	300	300	97.99	93.95	93.95	93.95	38.78	39.73	99.97	96.17
361P2	Forward	604498	300	300	300	98.82	95.96	95.96	95.96	39.2	39.77	99.97	98.23
543B	Forward	436499	300	300	300	98.61	95.44	95.44	95.44	39.1	39.79	99.97	97.8
603B	Forward	454005	300	300	300	98.67	95.55	95.55	95.55	39.12	39.79	99.97	97.96
795B	Forward	408423	300	300	300	98.79	95.83	95.83	95.83	39.18	39.77	99.98	98.14
913BP2	Forward	442170	300	300	300	98.82	96.06	96.06	96.06	39.22	39.79	99.98	98.05
425BP2	Forward	460245	300	300	300	98.76	95.97	95.97	95.97	39.2	39.79	99.98	97.93
543BP2	Forward	410495	300	300	300	98.76	95.92	95.92	95.92	39.19	39.79	99.97	97.94
179BP2	Forward	656337	300	300	300	98.83	96.12	96.12	96.12	39.23	39.79	99.97	98.05
375BP2	Forward	444930	300	300	300	98.85	96.14	96.14	96.14	39.24	39.79	99.97	98.09
867BP2	Forward	310534	300	300	300	98.11	94.28	94.28	94.28	38.85	39.75	99.97	96.42
777BP2	Reverse	372663	300	300	300	97.9	92.85	92.85	92.85	38.59	39.31	99.87	97.83
811BP2	Reverse	375813	300	300	300	97.85	92.72	92.72	92.72	38.57	39.28	99.87	97.78
915BP2	Reverse	293914	300	300	300	97.32	91.28	91.28	91.28	38.28	39.2	99.86	96.67
783BP2	Reverse	336871	300	300	300	97.07	90.75	90.75	90.75	38.17	39.16	99.85	96.11
831BP2	Reverse	263817	300	300	300	97.43	91.56	91.56	91.56	38.34	39.23	99.86	96.79
839BP2	Reverse	316147	300	300	300	97.18	90.94	90.94	90.94	38.21	39.17	99.85	96.29
503B	Reverse	477030	300	300	300	97.95	92.94	92.94	92.94	38.61	39.29	99.88	98
847BP2	Reverse	275789	300	300	300	97.08	90.55	90.55	90.55	38.14	39.09	99.83	96.46
814B	Reverse	418984	300	300	300	97.84	92.67	92.67	92.67	38.56	39.29	99.86	97.63
410B	Reverse	516477	300	300	300	97.77	92.53	92.53	92.53	38.53	39.28	99.88	97.57
89B	Reverse	440217	300	300	300	97.92	92.89	92.89	92.89	38.6	39.31	99.88	97.82
621B	Reverse	511462	300	300	300	97.9	92.8	92.8	92.8	38.59	39.3	99.86	97.77
276BP2	Reverse	262903	300	300	300	97.01	90.45	90.45	90.45	38.11	39.1	99.85	96.17
361P2	Reverse	604498	300	300	300	98.04	93.11	93.11	93.11	38.65	39.31	99.86	98.17
543B	Reverse	436499	300	300	300	97.82	92.6	92.6	92.6	38.54	39.28	99.86	97.67
603B	Reverse	454005	300	300	300	97.88	92.79	92.79	92.79	38.58	39.28	99.88	97.84
795B	Reverse	408423	300	300	300	97.84	92.58	92.58	92.58	38.54	39.27	99.87	97.79
913BP2	Reverse	442170	300	300	300	98.01	93.16	93.16	93.16	38.66	39.33	99.88	97.94
425BP2	Reverse	460245	300	300	300	97.89	92.87	92.87	92.87	38.6	39.32	99.88	97.79
543BP2	Reverse	410495	300	300	300	97.83	92.62	92.62	92.62	38.55	39.28	99.85	97.74
179BP2	Reverse	656337	300	300	300	97.97	93.08	93.08	93.08	38.64	39.33	99.87	97.93
375BP2	Reverse	444930	300	300	300	97.86	92.78	92.78	92.78	38.58	39.28	99.86	97.84
867BP2	Reverse	310534	300	300	300	97.31	91.34	91.34	91.34	38.29	39.21	99.86	96.5

## Sheet: Table S2
Table S2. Summary of raw read quality statistics for Nanopore MinION full-length 16S rRNA sequencing from 23 Kinsella composite hybrid steers and 24 Angus bulls.
						Base quality				Read quality
Sample-ID	Dataset (Breed)	Total_Reads	Min_Len	Avg_Len	Max_Len	Q20%	Q25%	Q30%	Q40%	Avg_ReadQ	Median_ReadQ	Q20%	Q30%
179BP2	Kinsella Composite Hybrid steer	54847	7	1360.71	10771	91.4606	88.279	83.2436	53.6421	38.6029	39.8814	97.9197	94.5667
276BP2	Kinsella Composite Hybrid steer	132455	2	1360.26	27740	91.7654	88.6338	83.5861	54.1416	38.5092	39.7426	98.0129	94.5989
361P2	Kinsella Composite Hybrid steer	185964	1	1368.66	77034	91.3696	88.1863	82.9496	53.1018	38.3971	39.6848	97.8507	94.3919
375BP2	Kinsella Composite Hybrid steer	87670	1	1362.48	32534	91.451	88.2845	83.2617	53.4557	38.3988	39.7402	97.6628	94.1325
410B	Kinsella Composite Hybrid steer	215092	3	1355.67	62722	91.4708	88.372	83.4457	53.6819	38.5991	39.8656	98.0362	94.6474
425BP2	Kinsella Composite Hybrid steer	82496	3	1376	489145	91.4625	88.3425	83.3503	54.0713	38.493	39.6859	98.1211	94.7816
503B	Kinsella Composite Hybrid steer	187944	1	1384.21	101958	91.8642	88.797	84	54.3921	38.3832	39.6492	97.8839	94.5165
543B	Kinsella Composite Hybrid steer	220132	1	1372.3	126860	91.5054	88.4836	83.722	55.7862	38.5393	39.8468	97.8772	94.4978
543BP2	Kinsella Composite Hybrid steer	56301	16	1362.32	344604	91.6258	88.5404	83.7081	55.3408	38.7926	40.0278	98.1332	94.8136
603B	Kinsella Composite Hybrid steer	170552	7	1360.12	359264	91.7198	88.6512	83.5297	53.9914	38.3893	39.6324	98.0129	94.5407
621B	Kinsella Composite Hybrid steer	178106	2	1367.63	161455	92.1367	89.1046	84.3024	55.8001	38.5205	39.7403	98.0175	94.7256
777BP2	Kinsella Composite Hybrid steer	96374	2	1359.41	220566	91.7969	88.6865	83.6316	53.8935	38.5568	39.7772	98.0607	94.6728
783BP2	Kinsella Composite Hybrid steer	56244	15	1377.3	227558	91.6753	88.5961	83.693	54.9588	38.5323	39.6732	98.0905	94.7817
795B	Kinsella Composite Hybrid steer	212169	3	1364.44	431860	91.5245	88.4532	83.554	54.3789	38.2842	39.529	97.8635	94.3069
811BP2	Kinsella Composite Hybrid steer	83436	28	1359.18	31458	91.5724	88.4938	83.6672	54.4378	38.4825	39.6666	98.1315	94.7505
814B	Kinsella Composite Hybrid steer	180651	3	1378.66	143903	91.6805	88.5709	83.751	54.858	38.4585	39.7432	97.9424	94.4163
831BP2	Kinsella Composite Hybrid steer	103033	7	1371.02	247122	91.279	88.2791	83.5361	54.3265	38.4683	39.7615	97.8201	94.4076
839BP2	Kinsella Composite Hybrid steer	109090	3	1362.77	104018	91.4144	88.263	83.0985	53.2299	38.6953	39.9247	98.0576	94.7887
847BP2	Kinsella Composite Hybrid steer	107099	3	1365.94	51487	59.67	57.0568	53.0359	32.8512	38.3121	39.511	97.9636	94.4985
867BP2	Kinsella Composite Hybrid steer	165136	9	1367.4	29746	91.7502	88.6717	83.7506	54.0751	38.8289	39.993	98.3383	95.0925
89B	Kinsella Composite Hybrid steer	128597	5	1346.94	105893	66.6328	63.3815	59.0362	37.7768	38.6241	39.8449	98.2224	94.8257
913BP2	Kinsella Composite Hybrid steer	52074	12	1370.77	459299	91.5729	88.4427	83.4539	54.2993	38.7218	39.9344	98.2045	95.0705
915BP2	Kinsella Composite Hybrid steer	81108	7	1386.55	118948	91.4786	88.409	83.3792	53.5598	38.3817	39.5807	97.9201	94.585
P3-B1-1	Angus bull	371867	2	1433.56	83583	88.8538	85.1601	80.1715	59.0426	38.5038	40.4606	96.8583	91.6825
P3-B1-2	Angus bull	297228	1	1437.35	504015	87.9532	84.2029	79.1709	58.0339	38.2276	40.3223	96.3079	90.9302
P3-B1-3	Angus bull	311237	3	1434.01	173134	88.3334	84.5694	79.4509	57.8445	38.2023	40.2295	96.4969	91.0409
P3-B1-4	Angus bull	346415	7	1433.1	254241	88.3189	84.5714	79.5484	58.6002	38.3219	40.3906	96.4063	91.2103
P3-B1-5	Angus bull	241511	3	1433.7	326228	87.637	83.8728	78.8005	57.525	38.0094	40.2654	95.6847	90.2096
P3-B1-7	Angus bull	394266	2	1434.87	64230	88.4917	84.7448	79.6768	58.2507	38.2753	40.3252	96.3852	91.2379
P3-B1-8	Angus bull	277473	2	1433.77	104269	88.0162	84.2211	79.1202	57.8719	38.1185	40.2482	96.1142	90.7299
P3-B1-9	Angus bull	681838	5	1438.91	420119	88.511	84.7692	79.7134	58.4331	38.3631	40.3395	96.7052	91.4403
P3-B1-10	Angus bull	353277	1	1436.79	378102	88.37	84.635	79.5973	58.2752	38.2899	40.3393	96.4025	91.1511
P3-B1-11	Angus bull	229058	3	1435.83	430192	87.6363	83.8995	78.8927	57.8726	38.0765	40.3324	95.6605	90.2509
P3-B1-12	Angus bull	370642	1	1440.91	1011881	87.8611	84.1788	79.2436	58.4595	38.3024	40.4718	96.073	90.8602
P3-B1-13	Angus bull	378209	7	1436.45	85516	88.7607	85.1096	80.1776	59.279	38.529	40.5349	96.7008	91.6848
P3-B1-14	Angus bull	394857	2	1435.5	489807	88.2789	84.5454	79.5342	58.3922	38.3069	40.3588	96.4304	91.1743
P4-B1-1	Angus bull	431738	3	1436.6	308255	88.7277	85.0157	79.995	58.9002	38.4783	40.4326	96.7964	91.7424
P4-B1-10	Angus bull	395725	3	1433.74	482013	87.8983	84.0868	78.9617	57.6328	38.0809	40.2188	96.0685	90.6043
P4-B1-11	Angus bull	461788	2	1438.49	218793	87.8584	84.051	78.9504	57.6778	38.1024	40.2448	96.0378	90.6741
P4-B1-2	Angus bull	358940	9	1432.82	111778	88.0554	84.2663	79.1622	57.6556	38.0961	40.23	96.0213	90.6405
P4-B1-3	Angus bull	305807	1	1438.53	733577	87.7957	83.9924	78.9073	57.8675	38.1303	40.2529	96.1724	90.7121
P4-B1-4	Angus bull	420751	3	1436.53	712652	87.9601	84.1924	79.0929	57.6413	38.1238	40.2572	96.0278	90.7092
P4-B1-5	Angus bull	408525	3	1438.82	220544	87.8834	84.113	79.0432	57.7561	38.0897	40.2411	95.9858	90.6287
P4-B1-6	Angus bull	329649	3	1433.62	155532	88.2695	84.5598	79.5476	58.3036	38.2759	40.3999	96.2032	90.8715
P4-B1-7	Angus bull	387973	3	1439.15	312307	88.5089	84.7616	79.7058	58.6298	38.4121	40.4113	96.6933	91.4481
P4-B1-8	Angus bull	449262	3	1433.39	402826	88.2117	84.4519	79.4221	58.4497	38.2947	40.3667	96.3692	91.0867
P4-B1-9	Angus bull	379000	2	1433.43	80593	88.1039	84.2708	79.1108	57.5762	38.0885	40.1807	96.2216	90.7113

## Sheet: Table S3
Table S3. Summary of raw read quality statistics for PacBio Revio full-length 16S rRNA sequencing from 23 Kinsella composite hybrid steers and 24 Angus bulls.
						Base quality				Read quality
Sample-ID	Dataset (Breed)	Total_Reads	Min_Len	Avg_Len	Max_Len	Q20%	Q25%	Q30%	Q40%	Avg_ReadQ	Median_ReadQ	Q20%	Q30%
503B	Kinsella Composite Hybrid steer	141843	864	1497.02	3479	99.4939	99.223	98.8726	97.8668	39.7145	40	100	99.9401
777BP2	Kinsella Composite Hybrid steer	398984	419	1493.31	4798	99.325	98.964	98.4959	97.1562	39.6196	39.9967	100	99.9138
603B	Kinsella Composite Hybrid steer	1703609	436	1495.17	5816	99.5362	99.2913	98.9748	98.072	39.7405	40	100	99.9552
276BP2	Kinsella Composite Hybrid steer	28658	637	1488.98	4392	98.9591	98.4153	97.718	95.7537	39.4237	39.981	100	99.829
425BP2	Kinsella Composite Hybrid steer	136525	184	1493.67	5631	99.4652	99.1829	98.817	97.7738	39.7009	39.9967	100	99.9414
375BP2	Kinsella Composite Hybrid steer	57248	447	1493.06	6028	99.1906	98.7728	98.243	96.7588	39.5558	39.9912	100	99.9039
361P2	Kinsella Composite Hybrid steer	23469	743	1492.23	4346	99.4845	99.2078	98.852	97.832	39.7093	40	100	99.9489
621B	Kinsella Composite Hybrid steer	13377	520	1487.75	6991	99.4823	99.2104	98.8576	97.8596	39.7111	40	100	99.9477
179BP2	Kinsella Composite Hybrid steer	2071228	501	1493.77	10057	99.4652	99.1823	98.8168	97.7768	39.7007	39.9967	100	99.9476
543BP2	Kinsella Composite Hybrid steer	722894	342	1493.07	24601	99.4536	99.1643	98.7912	97.7304	39.6942	39.9967	100	99.9454
913BP2	Kinsella Composite Hybrid steer	3708974	384	1492.53	5208	99.4563	99.1685	98.798	97.7478	39.6961	39.9967	100	99.9484
867BP2	Kinsella Composite Hybrid steer	145756	540	1494.51	4764	99.4332	99.1341	98.7497	97.6657	39.684	39.9966	100	99.9383
847BP2	Kinsella Composite Hybrid steer	129550	505	1492.95	17715	99.482	99.2076	98.8525	97.8351	39.7094	40	100	99.9491
814B	Kinsella Composite Hybrid steer	7225	348	1470.67	24168	99.4658	99.1848	98.8221	97.7915	39.7068	39.9967	100	99.9723
783BP2	Kinsella Composite Hybrid steer	183598	322	1493.64	5726	99.4573	99.1715	98.8033	97.7628	39.6973	39.9966	100	99.9379
795B	Kinsella Composite Hybrid steer	241537	245	1497.32	20169	99.4621	99.1784	98.8106	97.765	39.6991	40	100	99.9478
811BP2	Kinsella Composite Hybrid steer	94709	746	1492.25	3474	99.505	99.2455	98.9107	97.9562	39.7242	39.9967	100	99.9472
543B	Kinsella Composite Hybrid steer	61975	668	1499.19	3516	99.4946	99.2254	98.8762	97.8795	39.7157	40	100	99.9435
831BP2	Kinsella Composite Hybrid steer	249991	647	1492.82	4574	99.4525	99.1627	98.7903	97.7334	39.694	39.9967	100	99.9428
410B	Kinsella Composite Hybrid steer	101749	633	1493.09	4282	99.5001	99.2348	98.892	97.9134	39.7196	40	100	99.9528
839BP2	Kinsella Composite Hybrid steer	97394	620	1493.2	3918	99.4563	99.1686	98.7963	97.736	39.6952	40	100	99.9466
915BP2	Kinsella Composite Hybrid steer	102424	540	1494.35	5473	99.4751	99.1967	98.8349	97.8009	39.7049	40	100	99.9512
89B	Kinsella Composite Hybrid steer	59528	483	1496.83	6603	99.4873	99.2152	98.861	97.8507	39.7122	40	100	99.9412
P3-B1-10	Angus bull	181758	269	1494.79	5790	99.4954	99.2272	98.8805	97.8898	39.7167	40	100	99.9428
P4-B1-2	Angus bull	150612	731	1494.33	6532	99.4974	99.2309	98.8873	97.9122	39.7188	40	100	99.9429
P3-B1-3	Angus bull	143659	394	1494.78	20201	99.5086	99.248	98.9105	97.9483	39.7244	40	100	99.9443
P3-B1-11	Angus bull	33610	620	1490.03	4889	99.2086	98.7941	98.2587	96.7465	39.5596	39.9913	100	99.9197
P4-B1-3	Angus bull	166042	693	1495.82	4873	99.5438	99.3031	98.9924	98.1058	39.745	40	100	99.9578
P3-B1-2	Angus bull	53371	590	1494.03	10746	99.3256	98.9713	98.5173	97.2321	39.6249	39.9966	100	99.9288
P3-B1-12	Angus bull	157070	382	1493.39	5271	99.4867	99.2142	98.8614	97.8512	39.7117	40	100	99.9433
P3-B1-1	Angus bull	169100	409	1493.03	3991	99.4576	99.1683	98.7938	97.7213	39.6949	40	100	99.9456
P3-B1-13	Angus bull	166670	380	1493	4382	99.4811	99.2049	98.8481	97.8274	39.7084	40	100	99.9418
P4-B1-1	Angus bull	177804	268	1493.41	9353	99.4992	99.2339	98.8912	97.9145	39.7197	40	100	99.9471
P4-B1-6	Angus bull	157625	241	1493.18	7480	99.4876	99.2168	98.8674	97.8682	39.7133	40	100	99.9454
P4-B1-11	Angus bull	160168	553	1495.31	5653	99.5403	99.2988	98.9868	98.0983	39.7435	40	100	99.9594
P3-B1-14	Angus bull	141769	750	1493.89	4487	99.4939	99.2261	98.8795	97.8904	39.7164	40	100	99.9534
P3-B1-7	Angus bull	180467	266	1493.21	16166	99.4866	99.2133	98.8595	97.8503	39.7116	40	100	99.944
P4-B1-7	Angus bull	153371	618	1495.9	5578	99.4954	99.2265	98.8805	97.8885	39.7166	40	100	99.9478
P4-B1-10	Angus bull	158939	585	1494.79	4394	99.4992	99.2346	98.8924	97.9145	39.7195	40	100	99.9497
P4-B1-4	Angus bull	149932	416	1494	4063	99.4894	99.2194	98.8713	97.877	39.7142	40	100	99.9406
P4-B1-8	Angus bull	170319	522	1494.34	4586	99.4912	99.2217	98.8738	97.8799	39.7149	40	100	99.9425
P3-B1-5	Angus bull	155529	514	1495.27	4679	99.481	99.2062	98.851	97.8397	39.7094	40	100	99.9441
P3-B1-9	Angus bull	155394	649	1494.44	4678	99.5384	99.2955	98.9813	98.0854	39.7422	40	100	99.9562
P4-B1-5	Angus bull	165081	517	1494.48	4088	99.5104	99.2499	98.9132	97.9542	39.7251	40	100	99.9503
P4-B1-9	Angus bull	179020	583	1493.95	4492	99.4984	99.233	98.8895	97.9103	39.719	40	100	99.9413
P3-B1-4	Angus bull	156937	649	1492.6	5733	99.4702	99.1896	98.8271	97.7943	39.7033	40	100	99.9465
P3-B1-8	Angus bull	168799	745	1492.71	8448	99.4973	99.2305	98.8861	97.9014	39.7181	40	100	99.9514

## Sheet: Table S4
Table S4. Relative abundance of Prevotella species based on GTDB (10-RS226) database across sequencing platforms from 23 Kinsella composite hybrid steers.
PacBio (QIIME2)		PacBio (Emu)		Nanopore (EPI2ME)		Nanopore (Emu)
Species	Relative abundance (%)	Species	Relative abundance (%)	Species	Relative abundance (%)	Species	Relative abundance (%)
US_Prevotella	5.17305	Prevotella ruminicola A	2.61493	Prevotella ruminicola A	0.391305	Prevotella ruminicola A	0.512114
Prevotella ruminicola A	1.954	Prevotella ruminicola	0.537556	Prevotella ruminicola	0.167057	Prevotella absiana	0.477279
Prevotella ruminicola	0.159764	Prevotella communis	0.416837	Prevotella copri P	0.0117619	Prevotella communis	0.133149
Prevotella communis	0.0208732	Prevotella faecis	0.347925	Prevotella absiana	0.00121545	Prevotella ruminicola	0.128268
Prevotella lacticifex	0.00817569	Prevotella mizrahii	0.2282	Prevotella lacticifex	0.00113176	Prevotella herbatica	0.087099
Prevotella copri P	0.00311757	Prevotella copri L	0.17082	Prevotella communis	0.000898696	Prevotella faecis	0.0428018
Prevotella bryantii	0.00174356	Prevotella conceptionensis	0.154985	Prevotella ruminicola C	0.000633086	Prevotella copri L	0.0376385
Prevotella sp000436595	0.00150766	Prevotella herbatica	0.0977103	Prevotella bryantii	0.000145849	Prevotella phocaeensis	0.0291658
Prevotella sp002251295	0.00834449	Prevotella caecicola	0.0873537	Prevotella sp016286575	0.532099	Prevotella conceptionensis	0.028851
Prevotella sp002933775	4.51302e-05	Prevotella phocaeensis	0.0817145	Prevotella sp017443345	0.34076	Prevotella copri P	0.0269467
Prevotella sp016286575	0.00913065	Prevotella rara	0.052687	Prevotella sp000619825	0.185283	Prevotella caecicola	0.0261364
Prevotella sp016286585	0.00681232	Prevotella copri H	0.045889	Prevotella sp900546345	0.0650753	Prevotella histicola	0.0217487
Prevotella sp016287755	0.105803	Prevotella intestinalis	0.0412261	Prevotella sp900314915	0.0376738	Prevotella rara	0.0200827
Prevotella sp016290175	0.00260157	Prevotella muris A	0.0341416	Prevotella sp016287755	0.0304052	Prevotella koreensis	0.0177357
Prevotella sp016291595	0.00223209	Prevotella pectinovora	0.0266529	Prevotella sp963656095	0.0202535	Prevotella copri C	0.0159488
Prevotella sp017443345	0.193971	Prevotella lacticifex	0.0192505	Prevotella sp902776665	0.0137497	Prevotella muris	0.0147425
Prevotella sp022024015	0.011892	Prevotella absiana	0.0163701	Prevotella sp016286585	0.0125232	Prevotella muris A	0.0109248
Prevotella sp022024035	0.00175599	Prevotella rodentium	0.0154533	Prevotella sp023204875	0.00266718	Prevotella pectinovora	0.0102302
Prevotella sp023204875	0.0128348	Prevotella bryantii	0.0134744	Prevotella sp016290175	0.00241901	Prevotella lacticifex	0.00967009
Prevotella sp900113305	0.0021619	Prevotella koreensis	0.0130752	Prevotella sp900313615	0.00288053	Prevotella sp963630025	0.00720093
Prevotella sp900313615	0.00487512	Prevotella fusca	0.0103136	Prevotella sp016291595	0.000768747	Prevotella sp016287755	0.0923635
Prevotella sp900314915	0.16747	Prevotella copri P	0.00714504	Prevotella sp902799975	0.000614602	Prevotella sp900313215	0.0171472
Prevotella sp900320445	0.0274023	Prevotella lascolaii	0.00684825	Prevotella sp902776685	0.00059126	Prevotella sp002361655	0.0715728
Prevotella sp902776665	0.0614038	Prevotella histicola	0.00577015	Prevotella sp900113305	0.000287595	Prevotella sp002353225	0.148918
Prevotella sp902799975	0.000990544	Prevotella merdae	0.00424557	Prevotella sp022024035	0.000202486	Prevotella sp947166345	0.00861387
Prevotella sp963656095	0.00169974	Prevotella muris	0.00382691	Prevotella sp900313215	0.000249499	Prevotella sp946186115	0.0430396
		Prevotella melaninogenica C	0.00315629	Prevotella sp945863825	0.000187124	Prevotella sp016901395	0.0518862
		Prevotella copri S	0.00302229	Prevotella sp900119285	9.34072e-05	Prevotella sp900546345	0.0141101
		Prevotella buccae	0.00185798	Prevotella sp016291495	6.86893e-05	Prevotella sp902799975	0.299784
		Prevotella timonensis A	0.000835727	Prevotella sp900320445	5.29029e-05	Prevotella sp017443345	0.100354
		Prevotella copri B	0.000715735			Prevotella sp016291085	0.0265468
		Prevotella baroniae	0.000656826			Prevotella sp002251245	0.0880343
		Prevotella sp000433175	0.00147077			Prevotella sp016290175	0.0184245
		Prevotella sp000436595	0.0630357			Prevotella sp002353485	0.472961
		Prevotella sp000619825	0.0161798			Prevotella sp016285245	0.0130084
		Prevotella sp002251245	0.300979			Prevotella sp004556065	0.017225
		Prevotella sp002251295	0.174919			Prevotella sp963644035	0.0118929
		Prevotella sp002251365	0.221804			Prevotella sp017467565	0.0150567
		Prevotella sp002265625	0.023862			Prevotella sp022024035	0.101368
		Prevotella sp002353225	0.246767			Prevotella sp002251365	0.0726019
		Prevotella sp002353485	1.10242			Prevotella sp902761605	0.0441134
		Prevotella sp002933775	0.0382389			Prevotella sp900314915	0.100545
		Prevotella sp003043945	0.00299949			Prevotella sp900553465	0.0725526
		Prevotella sp004556065	0.0416928			Prevotella sp946188165	0.0248759
		Prevotella sp016286575	0.378423			Prevotella sp900320845	0.00939695
		Prevotella sp016286585	0.0202128			Prevotella sp900313615	0.0300416
		Prevotella sp016287755	0.226659			Prevotella sp900320445	0.0886806
		Prevotella sp016290175	0.0723325			Prevotella sp963656095	0.170767
		Prevotella sp016291005	0.00262865			Prevotella sp022024015	0.172545
		Prevotella sp016291085	0.00108502			Prevotella sp017478025	0.00851009
		Prevotella sp016291495	0.0211055			Prevotella sp002251295	0.0135577
		Prevotella sp016901395	0.0652648			Prevotella sp000436595	0.011396
		Prevotella sp017395215	0.016346			Prevotella sp016286575	0.259103
		Prevotella sp017443345	0.307232			Prevotella sp902776665	0.0282542
		Prevotella sp017556145	0.00173574			Prevotella sp016286585	0.0484581
		Prevotella sp022024015	0.668891			Prevotella sp023204875	0.133836
		Prevotella sp022024035	0.454263			Prevotella sp016291005	0.0563817
		Prevotella sp023204875	0.565081			Prevotella sp002933775	0.0129623
		Prevotella sp900109055	0.000642866
		Prevotella sp900113305	0.0485908
		Prevotella sp900199655	0.000334056
		Prevotella sp900313215	0.15285
		Prevotella sp900313615	0.0269664
		Prevotella sp900314915	0.314326
		Prevotella sp900320445	0.19835
		Prevotella sp900320845	0.000996675
		Prevotella sp900546345	1.17202
		Prevotella sp900553465	0.0558604
		Prevotella sp902776475	0.000833871
		Prevotella sp902776665	0.101154
		Prevotella sp902776685	0.0184582
		Prevotella sp902799975	0.339586
		Prevotella sp905234145	0.000771439
		Prevotella sp916440255	0.00128734
		Prevotella sp944319935	0.0134182
		Prevotella sp945863825	0.0353475
		Prevotella sp946186115	0.171892
		Prevotella sp946188165	0.00128483
		Prevotella sp947168045	0.00100814
		Prevotella sp963588475	0.000900012
		Prevotella sp963644035	0.00744714
		Prevotella sp963656095	0.055871

## Sheet: Table S5
Table S5. Relative abundance of Prevotella species based on GTDB (10-RS226) database across sequencing platforms from 24 Angus bulls.
PacBio (QIIME2)		PacBio (Emu)		Nanopore (EPI2ME)		Nanopore (Emu)
Species	Relative abundance (%)	Species	Relative abundance (%)	Species	Relative abundance (%)	Species	Relative abundance (%)
US_Prevotella	8.2286	Prevotella ruminicola A	3.73759	Prevotella ruminicola A	0.362769	Prevotella ruminicola A	0.514551
Prevotella ruminicola A	1.78081	Prevotella communis	1.1441	Prevotella ruminicola	0.300886	Prevotella communis	0.148858
Prevotella ruminicola	0.884251	Prevotella ruminicola	1.03117	Prevotella copri P	0.0279037	Prevotella ruminicola	0.138749
Prevotella communis	0.0679789	Prevotella merdae	0.569224	Prevotella communis	0.00401839	Prevotella baroniae	0.0460004
Prevotella copri P	0.00568812	Prevotella copri L	0.190379	Prevotella bryantii	0.000811654	Prevotella copri P	0.0426466
Prevotella bryantii	0.00373019	Prevotella copri P	0.142232	Prevotella ruminicola C	0.000669512	Prevotella copri L	0.0353344
Prevotella cerevisiae	0.000111884	Prevotella mizrahii	0.104979	Prevotella cerevisiae	4.24507e-05	Prevotella merdae	0.0350203
Prevotella sp000436595	0.000641865	Prevotella copri A	0.0866454	Prevotella sp016286575	0.123041	Prevotella copri F	0.0260854
Prevotella sp002251245	0.000336362	Prevotella conceptionensis	0.0865864	Prevotella sp000619825	0.119041	Prevotella rara	0.01518
Prevotella sp004556065	0.000149417	Prevotella copri F	0.0655408	Prevotella sp016286585	0.0310963	Prevotella melaninogenica A	0.0137465
Prevotella sp016286575	0.0306641	Prevotella intestinalis	0.0623138	Prevotella sp016290175	0.0254818	Prevotella copri A	0.012504
Prevotella sp016286585	0.0186041	Prevotella timonensis A	0.059445	Prevotella sp023204875	0.0145336	Prevotella intestinalis	0.0118638
Prevotella sp016287755	0.256275	Prevotella bryantii	0.0472183	Prevotella sp902776665	0.00855397	Prevotella phocaeensis	0.0115663
Prevotella sp016290175	0.0588882	Prevotella melaninogenica A	0.0436678	Prevotella sp016287755	0.00525538	Prevotella conceptionensis	0.0114191
Prevotella sp016291595	0.00320094	Prevotella histicola	0.039086	Prevotella sp902799975	0.00324713	Prevotella caecicola	0.010439
Prevotella sp022024015	0.0480038	Prevotella copri B	0.0360456	Prevotella sp900320445	0.00352304	Prevotella koreensis	0.0091818
Prevotella sp022024035	0.00446023	Prevotella caecicola	0.0319278	Prevotella sp963656095	0.00171377	Prevotella histicola	0.00876744
Prevotella sp023204875	0.0949115	Prevotella baroniae	0.0315328	Prevotella sp900313615	0.00153211	Prevotella copri E	0.00835473
Prevotella sp900313615	0.00535935	Prevotella muris A	0.029079	Prevotella sp022024035	0.00090064	Prevotella pectinovora	0.00781766
Prevotella sp900314915	0.00414261	Prevotella seregens	0.0229492	Prevotella sp016291595	0.000777716	Prevotella muris A	0.00725464
Prevotella sp900320445	0.102236	Prevotella herbatica	0.0225548	Prevotella sp016291495	0.000308204	Prevotella shahii	0.00660243
Prevotella sp902776665	0.0471095	Prevotella melaninogenica C	0.0200675	Prevotella sp900119285	0.000231585	Prevotella rodentium	0.00620516
Prevotella sp902799975	0.0115077	Prevotella rara	0.0199537	Prevotella sp016291085	8.72108e-05	Prevotella mizrahii	0.0057475
Prevotella sp963656095	0.000614609	Prevotella pectinovora	0.0199408	Prevotella sp902776685	3.3987e-05	Prevotella bryantii	0.00485062
		Prevotella phocaeensis	0.0179607			Prevotella oris	0.00284321
		Prevotella buccalis	0.0177738			Prevotella sp002251245	0.00971446
		Prevotella copri I	0.0153993			Prevotella sp002251295	0.00647986
		Prevotella rodentium	0.0111952			Prevotella sp002251365	0.0471607
		Prevotella buccae	0.0107258			Prevotella sp002251435	0.00672136
		Prevotella fusca	0.0104416			Prevotella sp002265625	0.0142393
		Prevotella scopos	0.00990158			Prevotella sp002353225	0.00752523
		Prevotella koreensis	0.0095749			Prevotella sp002353485	0.0505772
		Prevotella salivae	0.00908195			Prevotella sp002933775	0.00886871
		Prevotella copri H	0.00886494			Prevotella sp004556065	0.00834633
		Prevotella sp000436595	0.017836			Prevotella sp016286575	0.0325496
		Prevotella sp000619825	0.0164014			Prevotella sp016286585	0.048799
		Prevotella sp001552765	0.0250308			Prevotella sp016287755	0.0288368
		Prevotella sp002251245	0.0950237			Prevotella sp016290175	0.0360732
		Prevotella sp002251295	0.0866059			Prevotella sp016291005	0.0157322
		Prevotella sp002251365	0.113972			Prevotella sp016901395	0.00972506
		Prevotella sp002265625	0.0586647			Prevotella sp022024015	0.121086
		Prevotella sp002353225	0.0240583			Prevotella sp022024035	0.0563332
		Prevotella sp002353485	0.487735			Prevotella sp023204875	0.17925
		Prevotella sp002933775	0.0375795			Prevotella sp900313615	0.00438528
		Prevotella sp004556065	0.0314304			Prevotella sp900314915	0.00859233
		Prevotella sp015074785	0.0373896			Prevotella sp900320445	0.0414915
		Prevotella sp016286575	0.0617139			Prevotella sp900553465	0.00605693
		Prevotella sp016286585	0.0368449			Prevotella sp902776665	0.00814382
		Prevotella sp016287755	0.250382			Prevotella sp902799975	0.0534443
		Prevotella sp016290175	0.256105			Prevotella sp946186115	0.00780674
		Prevotella sp016291005	0.0106865			Prevotella sp947168045	0.00266473
		Prevotella sp016901395	0.025608			Prevotella sp963656095	0.0233138
		Prevotella sp017395215	0.0103117
		Prevotella sp017478025	0.00656095
		Prevotella sp018127805	0.0372906
		Prevotella sp022024015	1.32868
		Prevotella sp022024035	0.378714
		Prevotella sp023204875	1.52176
		Prevotella sp900113305	0.0172119
		Prevotella sp900119285	0.0141751
		Prevotella sp900313215	0.0481345
		Prevotella sp900313615	0.0144315
		Prevotella sp900314915	0.0284898
		Prevotella sp900320445	0.451224
		Prevotella sp900553465	0.0238316
		Prevotella sp902776665	0.0524332
		Prevotella sp902799975	0.286476
		Prevotella sp944319935	0.00867054
		Prevotella sp945863825	0.0206129
		Prevotella sp946186115	0.0439526
		Prevotella sp963609615	0.0129449
		Prevotella sp963644035	0.0141945
		Prevotella sp963656095	0.0152164
